# Supplementary material for: Anaemia and Congestion in Heart Failure: Correlations and Prognostic Role
Source: Biomedicines. 2023 Mar 21;11(3):972. doi: 10.3390/biomedicines11030972 (PMC10046168; doi:10.3390/biomedicines11030972)
Supplement: Supplementary file 1 [file biomedicines-11-00972-s001.zip]

Archive with 1 entries (1 files):
- biomedicines-2277575-supplementary.pdf
